# Supplementary material for: Effects of exercise on circulating tumor cells among patients with resected stage I-III colon cancer
Source: PLoS One. 2018 Oct 17;13(10):e0204875. doi: 10.1371/journal.pone.0204875 (PMC6192582; doi:10.1371/journal.pone.0204875)
Supplement: S1 Data — (XLS) [file pone.0204875.s004.xls]

## Sheet: Sheet1
subject	session	group	ctc
455	Baseline	Low-Dose	1
455	Follow-Up	Low-Dose	1
675	Baseline	High-Dose	6
675	Follow-Up	High-Dose	0
712	Baseline	Low-Dose	6
712	Follow-Up	Low-Dose	1
1197	Baseline	Control	0
1197	Follow-Up	Control	2
1367	Baseline	Control	6
1367	Follow-Up	Control	0
1664	Baseline	Low-Dose	0
1664	Follow-Up	Low-Dose	2
2048	Baseline	Low-Dose	9
2048	Follow-Up	Low-Dose	2
3489	Baseline	Low-Dose	2
3489	Follow-Up	Low-Dose	1
4885	Baseline	Control	2
4885	Follow-Up	Control	1
4962	Baseline	High-Dose	3
4962	Follow-Up	High-Dose	1
5551	Baseline	High-Dose	8
5551	Follow-Up	High-Dose	3
5845	Baseline	Low-Dose	0
5845	Follow-Up	Low-Dose	1
6951	Baseline	Low-Dose	2
6951	Follow-Up	Low-Dose	0
7490	Baseline	Low-Dose	6
7490	Follow-Up	Low-Dose	1
7665	Baseline	Control	0
7665	Follow-Up	Control	2
8506	Baseline	High-Dose	1
8506	Follow-Up	High-Dose	0
8598	Baseline	High-Dose	5
8598	Follow-Up	High-Dose	3
8689	Baseline	Control	1
8689	Follow-Up	Control	0
8857	Baseline	Low-Dose	2
8857	Follow-Up	Low-Dose	0
9011	Baseline	Low-Dose	4
9011	Follow-Up	Low-Dose	0
9319	Baseline	Low-Dose	10
9319	Follow-Up	Low-Dose	2
9749	Baseline	High-Dose	0
9749	Follow-Up	High-Dose	1
9805	Baseline	High-Dose	3
9805	Follow-Up	High-Dose	0
